# Supplementary material for: A hybrid blockchain-based solution for secure sharing of electronic medical record data
Source: PeerJ Comput Sci. 2025 Jan 23;11:e2653. doi: 10.7717/peerj-cs.2653 (PMC11784725; doi:10.7717/peerj-cs.2653)
Supplement: Supplemental Information 1 [file peerj-cs-11-2653-s001.py]

from faker import Faker
import json

fake = Faker()

def generate_medical_data(num_records):
    data = []
    for i in range(num_records):
        sensitive_level = 'low' if i < num_records * 0.25 else 'high'
        record = {
            'patient_id': fake.uuid4(),
            'name': fake.name(),
            'age': fake.random_int(min=0, max=100),
            'phone_number': fake.phone_number(),
            'medical_condition': fake.sentence(nb_words=6),
            'treatment': fake.sentence(nb_words=6),
            'prescription': fake.text(max_nb_chars=200),
            'sensitive_level': sensitive_level
        }
        data.append(record)
    return data

medical_data = generate_medical_data(1000)

with open('medical_data.json', 'w') as f:
    json.dump(medical_data, f, indent=4)

print("Medical data generated and saved to medical_data.json")
