# Supplementary material for: A hybrid blockchain-based solution for secure sharing of electronic medical record data
Source: PeerJ Comput Sci. 2025 Jan 23;11:e2653. doi: 10.7717/peerj-cs.2653 (PMC11784725; doi:10.7717/peerj-cs.2653)
Supplement: Supplemental Information 4 [file peerj-cs-11-2653-s004.py]

import json
import time
from web3 import Web3
from concurrent.futures import ThreadPoolExecutor

# Connect to a local Ethereum node
w3 = Web3(Web3.HTTPProvider('http://127.0.0.1:8545'))

default_account = w3.eth.accounts[0]

contract_address = '0xF27374C91BF602603AC5C9DaCC19BE431E3501cb'
with open(r'C:\Users\25079\Desktop\blockchain\MedicalDataperson.json', 'r') as abi_definition:
    abi = json.load(abi_definition)

contract = w3.eth.contract(address=contract_address, abi=abi)

with open(r'C:\Users\25079\Desktop\blockchain\medical_data.json', 'r') as f:
    medical_data = json.load(f)

tps_rates = [1, 5, 10, 20, 30, 40, 50]

results = {'tps': [], 'avg_latency': [], 'throughput': [], 'max_throughput_20': None, 'max_throughput_30': None, 'max_throughput_40': None}

def send_transaction(record):
    tx_start = time.time()
    tx = contract.functions.addRecord(
        record['patient_id'],
        record['name'],
        record['age'],
        record['phone_number']
    ).transact({'from': default_account, 'gas': 1000000}) 
    receipt = w3.eth.wait_for_transaction_receipt(tx)
    tx_end = time.time()

    latency = tx_end - tx_start
    return latency

# Test different TPS rates
for tps in tps_rates:
    latencies = []
    start_time = time.time()
    
    with ThreadPoolExecutor(max_workers=tps) as executor:
        futures = [executor.submit(send_transaction, record) for record in medical_data]
        for future in futures:
            latencies.append(future.result())
    
    end_time = time.time()
    total_time = end_time - start_time
    throughput = len(medical_data) / total_time

    avg_latency = sum(latencies) / len(latencies)
    results['tps'].append(tps)
    results['avg_latency'].append(avg_latency)
    results['throughput'].append(throughput)

    print(f"TPS: {tps}, Avg Latency: {avg_latency}, Throughput: {throughput} transactions per second")

# Specialized testing of the highest throughput of 20, 30, and 40 TPS
for tps in [20, 30, 40]:
    max_throughputs = []
    for _ in range(10):  
        start_time = time.time()
        
        with ThreadPoolExecutor(max_workers=tps) as executor:
            futures = [executor.submit(send_transaction, record) for record in medical_data]
            for future in futures:
                future.result() 
        
        end_time = time.time()
        total_time = end_time - start_time
        throughput = len(medical_data) / total_time
        max_throughputs.append(throughput)
    
    max_throughput = max(max_throughputs)
    
    if tps == 20:
        results['max_throughput_20'] = max_throughput
    elif tps == 30:
        results['max_throughput_30'] = max_throughput
    elif tps == 40:
        results['max_throughput_40'] = max_throughput

    print(f"{tps} TPS - Max Throughput: {max_throughput} transactions per second")

print(results)
