# Supplementary material for: A hybrid blockchain-based solution for secure sharing of electronic medical record data
Source: PeerJ Comput Sci. 2025 Jan 23;11:e2653. doi: 10.7717/peerj-cs.2653 (PMC11784725; doi:10.7717/peerj-cs.2653)
Supplement: Supplemental Information 7 [file peerj-cs-11-2653-s007.csv]

	P<0.1			P<0.01			P<0.001
0.1	2	1	1	4	2	1	5	3	2
0.15	3	1	1	5	3	2	8	4	3
0.2	4	2	1	7	4	2	11	5	4
0.25	5	2	2	10	5	3	15	8	5
0.3	7	4	2	16	7	5	24	11	7
0.35	13	6	4	27	13	8	41	20	13
0.4	27	12	7	58	27	17	89	42	27
0.45	102	45	27	220	102	63	340	160	102
