# Supplementary material for: A hybrid blockchain-based solution for secure sharing of electronic medical record data
Source: PeerJ Comput Sci. 2025 Jan 23;11:e2653. doi: 10.7717/peerj-cs.2653 (PMC11784725; doi:10.7717/peerj-cs.2653)
Supplement: Supplemental Information 8 [file peerj-cs-11-2653-s008.m]

function bs
    pAC_values = [0.1, 0.15, 0.2, 0.25, 0.3, 0.35, 0.4, 0.45];
    target_Ps = [0.1, 0.01, 0.001];

    for pAC = pAC_values
        for target_P = target_Ps
            z = calculate_min_blocks(pAC, target_P);
            fprintf('For pAC = %.2f and target P = %.3f, the minimum number of blocks is %d\n', pAC, target_P, z);
        end
    end
end

function z = calculate_min_blocks(pAC, target_P)
    pMC = 1 - pAC; 
    k = 0; 
    current_P = 1; 

    % Loop until you find the smallest value of k that satisfies the condition
    while current_P > target_P
        k = k + 1;
        sum_prob = 0;
        alpha = k * (pAC / pMC);
        for x = 0:k
            sum_prob = sum_prob + poisspdf(x, alpha) * (1 - power(pAC/pMC, (k - x)));
        end
        current_P = 1 - sum_prob; 
    end

    z = k; 
end
